# Supplementary material for: Highly selective acylation of polyamines and aminoglycosides by 5-acyl-5-phenyl-1,5-dihydro-4H-pyrazol-4-ones
Source: Chem Sci. 2017 Aug 30;8(10):7152–9. doi: 10.1039/c7sc03184j (PMC5635523; doi:10.1039/c7sc03184j)
Supplement: Supplementary file 2 [file SC-008-C7SC03184J-s002.cif]

# Electronic Supplementary Material (ESI) for Chemical Science.
# This journal is © The Royal Society of Chemistry 2017

####################################################################### 
# 
# This file contains crystal structure data downloaded from the 
# Cambridge Structural Database (CSD) hosted by the Cambridge 
# Crystallographic Data Centre (CCDC).
# 
# Full information about CCDC data access policies and citation 
# guidelines are available at http://www.ccdc.cam.ac.uk/access/V1 
# 
# Audit and citation data items may have been added by the CCDC. 
# Please retain this information to preserve the provenance of 
# this file and to allow appropriate attribution of the data. 
# 
#######################################################################

data_cd1436a
_database_code_depnum_ccdc_archive 'CCDC 1563600'
_audit_update_record             
;
2017-07-20 deposited with the CCDC.
2017-08-30 downloaded from the CCDC.
;
_audit_creation_date             2016-04-12
_audit_creation_method           
;
Olex2 1.2
(compiled 2016.02.19 svn.r3266 for OlexSys, GUI svn.r5155)
;
_chemical_name_common            ?
_chemical_name_systematic        ?
_chemical_formula_moiety         'C27 H22 N2 O2'
_chemical_formula_sum            'C27 H22 N2 O2'
_chemical_formula_weight         406.48
_chemical_melting_point          ?
loop_
_atom_type_symbol
_atom_type_description
_atom_type_scat_dispersion_real
_atom_type_scat_dispersion_imag
_atom_type_scat_source
C C 0.0033 0.0016 'International Tables Vol C Tables 4.2.6.8 and 6.1.1.4'
H H 0.0000 0.0000 'International Tables Vol C Tables 4.2.6.8 and 6.1.1.4'
N N 0.0061 0.0033 'International Tables Vol C Tables 4.2.6.8 and 6.1.1.4'
O O 0.0106 0.0060 'International Tables Vol C Tables 4.2.6.8 and 6.1.1.4'

_shelx_space_group_comment       
;
The symmetry employed for this shelxl refinement is uniquely defined
by the following loop, which should always be used as a source of
symmetry information in preference to the above space-group names.
They are only intended as comments.
;
_space_group_crystal_system      triclinic
_space_group_IT_number           2
_space_group_name_H-M_alt        'P -1'
_space_group_name_Hall           '-P 1'
loop_
_space_group_symop_operation_xyz
'x, y, z'
'-x, -y, -z'

_cell_length_a                   5.7431(13)
_cell_length_b                   12.655(3)
_cell_length_c                   15.118(4)
_cell_angle_alpha                69.385(6)
_cell_angle_beta                 82.282(6)
_cell_angle_gamma                87.431(7)
_cell_volume                     1019.1(4)
_cell_formula_units_Z            2
_cell_measurement_reflns_used    5088
_cell_measurement_temperature    98
_cell_measurement_theta_max      27.6
_cell_measurement_theta_min      3.2
_shelx_estimated_absorpt_T_max   0.992
_shelx_estimated_absorpt_T_min   0.973
_exptl_absorpt_coefficient_mu    0.084
_exptl_absorpt_correction_T_max  1.000
_exptl_absorpt_correction_T_min  0.546
_exptl_absorpt_correction_type   multi-scan
_exptl_absorpt_process_details   'ABSCOR (Higashi, 1995)'
_exptl_absorpt_special_details   ?
_exptl_crystal_colour            'clear colourless'
_exptl_crystal_colour_lustre     clear
_exptl_crystal_colour_modifier   .
_exptl_crystal_colour_primary    colourless
_exptl_crystal_density_diffrn    1.325
_exptl_crystal_density_meas      ?
_exptl_crystal_density_method    ?
_exptl_crystal_description       plate
_exptl_crystal_F_000             428
_exptl_crystal_size_max          0.33
_exptl_crystal_size_mid          0.13
_exptl_crystal_size_min          0.1
_exptl_special_details           
;
 ?
;
_exptl_transmission_factor_max   ?
_exptl_transmission_factor_min   ?
_diffrn_reflns_av_R_equivalents  0.0627
_diffrn_reflns_av_unetI/netI     0.0956
_diffrn_reflns_Laue_measured_fraction_full 0.995
_diffrn_reflns_Laue_measured_fraction_max 0.995
_diffrn_reflns_limit_h_max       6
_diffrn_reflns_limit_h_min       -6
_diffrn_reflns_limit_k_max       15
_diffrn_reflns_limit_k_min       -15
_diffrn_reflns_limit_l_max       18
_diffrn_reflns_limit_l_min       -17
_diffrn_reflns_number            6632
_diffrn_reflns_point_group_measured_fraction_full 0.995
_diffrn_reflns_point_group_measured_fraction_max 0.995
_diffrn_reflns_theta_full        25.050
_diffrn_reflns_theta_max         25.050
_diffrn_reflns_theta_min         3.232
_diffrn_ambient_temperature      98
_diffrn_detector                 CCD
_diffrn_detector_area_resol_mean 28.5714
_diffrn_measured_fraction_theta_full 0.995
_diffrn_measured_fraction_theta_max 0.995
_diffrn_measurement_details      
;
scan:
	Number of images: 246
	           Slice: -68.0000 - 55.0000
	     Image width: 0.5000
	        Exp time: 50.0000
	   Rotation axis: Omega
	           Omega: 0.0000
	           Kappa: 70.0000
	             Phi: 270.0000
	             XTD: 35.0000
	          2theta: -35.0000
scan:
	Number of images: 210
	           Slice: -125.0000 - -20.0000
	     Image width: 0.5000
	        Exp time: 50.0000
	   Rotation axis: Omega
	           Omega: 0.0000
	           Kappa: 0.0000
	             Phi: 270.0000
	             XTD: 35.0000
	          2theta: -35.0000
scan:
	Number of images: 102
	           Slice: -55.0000 - -4.0000
	     Image width: 0.5000
	        Exp time: 50.0000
	   Rotation axis: Omega
	           Omega: 0.0000
	           Kappa: 70.0000
	             Phi: 0.0000
	             XTD: 35.0000
	          2theta: -35.0000
scan:
	Number of images: 98
	           Slice: -51.0000 - -2.0000
	     Image width: 0.5000
	        Exp time: 50.0000
	   Rotation axis: Omega
	           Omega: 0.0000
	           Kappa: 70.0000
	             Phi: 90.0000
	             XTD: 35.0000
	          2theta: -35.0000
scan:
	Number of images: 70
	           Slice: -115.0000 - -80.0000
	     Image width: 0.5000
	        Exp time: 50.0000
	   Rotation axis: Omega
	           Omega: 0.0000
	           Kappa: 0.0000
	             Phi: 180.0000
	             XTD: 35.0000
	          2theta: -35.0000
;
_diffrn_measurement_device       
;
AFC12 (Right): Kappa 3 circle
;
_diffrn_measurement_device_type  
;
Rigaku Saturn724 (2x2 bin mode)
;
_diffrn_measurement_method       'profile data from \w-scans'
_diffrn_measurement_specimen_support Loop
_diffrn_orient_matrix_type       d*Trek
_diffrn_orient_matrix_UB_11      -0.170466
_diffrn_orient_matrix_UB_12      -0.039953
_diffrn_orient_matrix_UB_13      0.010567
_diffrn_orient_matrix_UB_21      -0.018015
_diffrn_orient_matrix_UB_22      0.080945
_diffrn_orient_matrix_UB_23      0.007739
_diffrn_orient_matrix_UB_31      0.008381
_diffrn_orient_matrix_UB_32      -0.016981
_diffrn_orient_matrix_UB_33      -0.068271
_diffrn_radiation_monochromator  'Graphite Monochromator'
_diffrn_radiation_type           MoK\a
_diffrn_radiation_wavelength     0.71075
_diffrn_source                   'Sealed Tube'
_diffrn_source_current           40.0
_diffrn_source_power             2.0
_diffrn_source_voltage           50.0
_diffrn_special_details          
;
 ?
;
_reflns_Friedel_coverage         0.000
_reflns_Friedel_fraction_full    .
_reflns_Friedel_fraction_max     .
_reflns_number_gt                2697
_reflns_number_total             3572
_reflns_special_details          
;
 Reflections were merged by SHELXL according to the crystal
 class for the calculation of statistics and refinement.
 
 _reflns_Friedel_fraction is defined as the number of unique
 Friedel pairs measured divided by the number that would be
 possible theoretically, ignoring centric projections and
 systematic absences.
;
_reflns_threshold_expression     'I > 2\s(I)'
_computing_cell_refinement       
;
CrystalClear-SM Auto 2.0 r15 (Rigaku, 2011)
;
_computing_data_collection       
;
CrystalClear-SM Auto 2.0 r15 (Rigaku, 2011)
;
_computing_data_reduction        
;
CrystalClear-SM Auto 2.0 r15 (Rigaku, 2011)
;
_computing_molecular_graphics    'Olex2 (Dolomanov et al., 2009)'
_computing_publication_material  'Olex2 (Dolomanov et al., 2009)'
_computing_structure_refinement  'ShelXL (Sheldrick, 2015)'
_computing_structure_solution    'ShelXT (Sheldrick, 2015)'
_refine_diff_density_max         0.301
_refine_diff_density_min         -0.338
_refine_diff_density_rms         0.075
_refine_ls_extinction_coef       .
_refine_ls_extinction_method     none
_refine_ls_goodness_of_fit_ref   1.001
_refine_ls_hydrogen_treatment    mixed
_refine_ls_matrix_type           full
_refine_ls_number_parameters     301
_refine_ls_number_reflns         3572
_refine_ls_number_restraints     0
_refine_ls_R_factor_all          0.0770
_refine_ls_R_factor_gt           0.0610
_refine_ls_restrained_S_all      1.001
_refine_ls_shift/su_max          0.001
_refine_ls_shift/su_mean         0.000
_refine_ls_structure_factor_coef Fsqd
_refine_ls_weighting_details     
'w=1/[\s^2^(Fo^2^)+(0.0100P)^2^+0.8000P] where P=(Fo^2^+2Fc^2^)/3'
_refine_ls_weighting_scheme      calc
_refine_ls_wR_factor_gt          0.1302
_refine_ls_wR_factor_ref         0.1385
_refine_special_details          ?
_olex2_refinement_description    
;
1. Fixed Uiso
 At 1.2 times of:
  All C(H) groups, All C(H,H,H,H,H,H,H,H) groups
2.a Aromatic/amide H refined with riding coordinates:
 C15(H15), C21(H21), C20(H20), C11(H11), C14(H14), C17(H17), C18(H18),
 C13(H13), C12(H12), C8(H8), C27(H27), C23(H23), C24(H24), C26(H26), C25(H25)
;
_atom_sites_solution_hydrogens   mixed
_atom_sites_solution_primary     direct
_atom_sites_solution_secondary   ?
loop_
_atom_site_label
_atom_site_type_symbol
_atom_site_fract_x
_atom_site_fract_y
_atom_site_fract_z
_atom_site_U_iso_or_equiv
_atom_site_adp_type
_atom_site_occupancy
_atom_site_site_symmetry_order
_atom_site_calc_flag
_atom_site_refinement_flags_posn
_atom_site_refinement_flags_adp
_atom_site_refinement_flags_occupancy
_atom_site_disorder_assembly
_atom_site_disorder_group
O2 O 0.8951(3) 0.47125(14) 0.67315(12) 0.0375(4) Uani 1 1 d . . . . .
O1 O 0.6242(2) 0.36480(12) 0.78905(10) 0.0277(4) Uani 1 1 d . . . . .
N2 N 0.9116(3) 0.41413(16) 0.96269(14) 0.0298(5) Uani 1 1 d . . . . .
N1 N 0.7766(3) 0.50679(16) 0.93983(13) 0.0295(4) Uani 1 1 d . . . . .
C9 C 0.7303(4) 0.40881(18) 0.69649(15) 0.0255(5) Uani 1 1 d . . . . .
C10 C 0.6118(4) 0.36862(18) 0.63272(15) 0.0258(5) Uani 1 1 d . . . . .
C15 C 0.7192(4) 0.39236(19) 0.53966(16) 0.0307(5) Uani 1 1 d . . . . .
H15 H 0.8668 0.4300 0.5197 0.037 Uiso 1 1 calc R . . . .
C21 C 0.2971(4) 0.57217(19) 0.78930(15) 0.0271(5) Uani 1 1 d . . . . .
H21 H 0.2725 0.4991 0.7879 0.032 Uiso 1 1 calc R . . . .
C16 C 0.4860(4) 0.59127(19) 0.83105(15) 0.0262(5) Uani 1 1 d . . . . .
C20 C 0.1458(4) 0.65876(19) 0.75014(15) 0.0273(5) Uani 1 1 d . . . . .
H20 H 0.0174 0.6438 0.7227 0.033 Uiso 1 1 calc R . . . .
C11 C 0.3977(4) 0.31327(18) 0.66158(16) 0.0291(5) Uani 1 1 d . . . . .
H11 H 0.3245 0.2964 0.7252 0.035 Uiso 1 1 calc R . . . .
C14 C 0.6112(4) 0.3612(2) 0.47626(17) 0.0355(6) Uani 1 1 d . . . . .
H14 H 0.6848 0.3774 0.4128 0.043 Uiso 1 1 calc R . . . .
C2 C 0.7141(4) 0.40259(19) 0.85406(15) 0.0262(5) Uani 1 1 d . . . . .
C17 C 0.5149(4) 0.70002(19) 0.83183(16) 0.0306(5) Uani 1 1 d . . . . .
H17 H 0.6421 0.7149 0.8600 0.037 Uiso 1 1 calc R . . . .
C3 C 0.6495(4) 0.50160(18) 0.87295(15) 0.0258(5) Uani 1 1 d . . . . .
C18 C 0.3637(4) 0.78582(19) 0.79277(17) 0.0313(5) Uani 1 1 d . . . . .
H18 H 0.3872 0.8586 0.7951 0.038 Uiso 1 1 calc R . . . .
C1 C 0.8827(4) 0.34890(18) 0.91101(15) 0.0263(5) Uani 1 1 d . . . . .
C4 C 1.0254(4) 0.24816(19) 0.92222(16) 0.0275(5) Uani 1 1 d . . . . .
C19 C 0.1759(4) 0.76818(19) 0.74969(15) 0.0276(5) Uani 1 1 d . . . . .
C22 C 0.0158(4) 0.86013(19) 0.70414(17) 0.0318(5) Uani 1 1 d . . . . .
C13 C 0.3978(4) 0.3070(2) 0.50480(19) 0.0389(6) Uani 1 1 d . . . . .
H13 H 0.3235 0.2862 0.4608 0.047 Uiso 1 1 calc R . . . .
C12 C 0.2901(4) 0.2824(2) 0.59754(19) 0.0382(6) Uani 1 1 d . . . . .
H12 H 0.1428 0.2445 0.6172 0.046 Uiso 1 1 calc R . . . .
C8 C 1.0253(4) 0.1745(2) 0.87666(17) 0.0327(5) Uani 1 1 d . . . . .
H8 H 0.9195 0.1779 0.8325 0.039 Uiso 1 1 calc R . . . .
C5 C 1.2090(4) 0.2205(2) 0.98849(18) 0.0336(5) Uani 1 1 d . . . . .
C27 C -0.0826(4) 0.8622(2) 0.62438(18) 0.0392(6) Uani 1 1 d . . . . .
H27 H -0.0429 0.8048 0.5980 0.047 Uiso 1 1 calc R . . . .
C7 C 1.2112(5) 0.0864(2) 0.90342(19) 0.0380(6) Uani 1 1 d . . . . .
C23 C -0.0440(4) 0.9478(2) 0.73956(19) 0.0368(6) Uani 1 1 d . . . . .
H23 H 0.0223 0.9495 0.7933 0.044 Uiso 1 1 calc R . . . .
C6 C 1.3285(5) 0.1139(2) 0.9790(2) 0.0421(6) Uani 1 1 d . . . . .
C24 C -0.1973(4) 1.0313(2) 0.6974(2) 0.0436(7) Uani 1 1 d . . . . .
H24 H -0.2356 1.0899 0.7225 0.052 Uiso 1 1 calc R . . . .
C26 C -0.2366(5) 0.9459(2) 0.5829(2) 0.0496(7) Uani 1 1 d . . . . .
H26 H -0.3027 0.9453 0.5288 0.059 Uiso 1 1 calc R . . . .
C25 C -0.2959(5) 1.0311(2) 0.6196(2) 0.0482(7) Uani 1 1 d . . . . .
H25 H -0.4032 1.0884 0.5913 0.058 Uiso 1 1 calc R . . . .
H7A H 1.143(5) 0.011(3) 0.926(2) 0.058 Uiso 1 1 d R . . . .
H5A H 1.135(5) 0.206(2) 1.057(2) 0.058 Uiso 1 1 d R . . . .
H5B H 1.321(5) 0.284(2) 0.971(2) 0.058 Uiso 1 1 d R . . . .
H6A H 1.496(5) 0.126(2) 0.965(2) 0.058 Uiso 1 1 d R . . . .
H7B H 1.324(5) 0.095(2) 0.847(2) 0.058 Uiso 1 1 d R . . . .
H6B H 1.310(5) 0.044(3) 1.041(2) 0.058 Uiso 1 1 d R . . . .
H2 H 1.018(5) 0.406(2) 0.999(2) 0.058 Uiso 1 1 d R . . . .

loop_
_atom_site_aniso_label
_atom_site_aniso_U_11
_atom_site_aniso_U_22
_atom_site_aniso_U_33
_atom_site_aniso_U_23
_atom_site_aniso_U_13
_atom_site_aniso_U_12
O2 0.0436(10) 0.0499(11) 0.0255(9) -0.0227(8) 0.0048(7) -0.0153(8)
O1 0.0359(8) 0.0349(9) 0.0180(8) -0.0168(7) -0.0008(6) -0.0021(7)
N2 0.0380(11) 0.0378(12) 0.0194(10) -0.0174(8) -0.0027(8) 0.0001(9)
N1 0.0359(10) 0.0359(11) 0.0198(10) -0.0134(8) -0.0046(8) 0.0033(8)
C9 0.0328(12) 0.0289(12) 0.0190(11) -0.0151(9) 0.0004(9) 0.0023(9)
C10 0.0339(12) 0.0260(11) 0.0225(12) -0.0145(9) -0.0068(9) 0.0069(9)
C15 0.0392(13) 0.0326(12) 0.0241(12) -0.0157(10) -0.0022(10) 0.0027(10)
C21 0.0321(12) 0.0339(12) 0.0197(11) -0.0166(9) 0.0024(9) -0.0016(9)
C16 0.0308(12) 0.0348(13) 0.0157(11) -0.0139(9) 0.0024(8) -0.0001(9)
C20 0.0302(11) 0.0357(13) 0.0207(12) -0.0169(10) 0.0000(9) -0.0004(9)
C11 0.0343(12) 0.0310(12) 0.0247(12) -0.0129(10) -0.0052(9) 0.0030(10)
C14 0.0533(15) 0.0378(14) 0.0220(13) -0.0192(10) -0.0068(11) 0.0089(11)
C2 0.0318(12) 0.0347(12) 0.0171(11) -0.0158(9) -0.0015(9) -0.0010(9)
C17 0.0362(13) 0.0371(13) 0.0239(12) -0.0173(10) -0.0040(9) -0.0011(10)
C3 0.0309(11) 0.0338(12) 0.0152(11) -0.0128(9) 0.0004(8) -0.0010(9)
C18 0.0395(13) 0.0303(12) 0.0290(13) -0.0170(10) -0.0023(10) -0.0018(10)
C1 0.0315(12) 0.0326(12) 0.0190(11) -0.0151(9) -0.0003(9) -0.0008(9)
C4 0.0302(12) 0.0335(13) 0.0207(12) -0.0132(9) 0.0019(9) -0.0034(9)
C19 0.0316(12) 0.0344(13) 0.0195(12) -0.0144(9) 0.0011(9) 0.0001(9)
C22 0.0348(12) 0.0326(13) 0.0307(13) -0.0156(10) 0.0003(10) -0.0013(10)
C13 0.0543(16) 0.0382(14) 0.0372(15) -0.0256(11) -0.0189(12) 0.0095(12)
C12 0.0395(14) 0.0409(15) 0.0421(16) -0.0218(12) -0.0115(11) 0.0002(11)
C8 0.0376(13) 0.0375(13) 0.0278(13) -0.0190(10) 0.0003(10) 0.0004(10)
C5 0.0353(13) 0.0371(14) 0.0311(14) -0.0154(11) -0.0041(10) 0.0015(10)
C27 0.0465(15) 0.0395(14) 0.0364(15) -0.0185(11) -0.0101(11) 0.0077(11)
C7 0.0458(15) 0.0352(14) 0.0333(15) -0.0162(11) 0.0042(11) 0.0040(11)
C23 0.0416(14) 0.0338(13) 0.0393(15) -0.0186(11) -0.0041(11) 0.0012(11)
C6 0.0393(14) 0.0403(15) 0.0518(18) -0.0218(13) -0.0106(12) 0.0077(12)
C24 0.0459(15) 0.0350(14) 0.0532(18) -0.0208(12) -0.0033(13) 0.0029(11)
C26 0.0556(17) 0.0515(17) 0.0461(17) -0.0193(14) -0.0187(14) 0.0098(14)
C25 0.0499(16) 0.0374(15) 0.0550(19) -0.0124(13) -0.0118(13) 0.0098(12)

_geom_special_details            
;
 All esds (except the esd in the dihedral angle between two l.s. planes)
 are estimated using the full covariance matrix.  The cell esds are taken
 into account individually in the estimation of esds in distances, angles
 and torsion angles; correlations between esds in cell parameters are only
 used when they are defined by crystal symmetry.  An approximate (isotropic)
 treatment of cell esds is used for estimating esds involving l.s. planes.
;
loop_
_geom_bond_atom_site_label_1
_geom_bond_atom_site_label_2
_geom_bond_distance
_geom_bond_site_symmetry_2
_geom_bond_publ_flag
O2 C9 1.194(3) . ?
O1 C9 1.375(3) . ?
O1 C2 1.397(3) . ?
N2 N1 1.342(3) . ?
N2 C1 1.349(3) . ?
N2 H2 0.85(3) . ?
N1 C3 1.345(3) . ?
C9 C10 1.484(3) . ?
C10 C15 1.391(3) . ?
C10 C11 1.382(3) . ?
C15 H15 0.9500 . ?
C15 C14 1.381(3) . ?
C21 H21 0.9500 . ?
C21 C16 1.396(3) . ?
C21 C20 1.379(3) . ?
C16 C17 1.398(3) . ?
C16 C3 1.459(3) . ?
C20 H20 0.9500 . ?
C20 C19 1.401(3) . ?
C11 H11 0.9500 . ?
C11 C12 1.386(3) . ?
C14 H14 0.9500 . ?
C14 C13 1.373(3) . ?
C2 C3 1.404(3) . ?
C2 C1 1.376(3) . ?
C17 H17 0.9500 . ?
C17 C18 1.373(3) . ?
C18 H18 0.9500 . ?
C18 C19 1.396(3) . ?
C1 C4 1.455(3) . ?
C4 C8 1.340(3) . ?
C4 C5 1.497(3) . ?
C19 C22 1.478(3) . ?
C22 C27 1.391(3) . ?
C22 C23 1.404(3) . ?
C13 H13 0.9500 . ?
C13 C12 1.386(4) . ?
C12 H12 0.9500 . ?
C8 H8 0.9500 . ?
C8 C7 1.497(3) . ?
C5 C6 1.529(3) . ?
C5 H5A 1.02(3) . ?
C5 H5B 0.99(3) . ?
C27 H27 0.9500 . ?
C27 C26 1.376(4) . ?
C7 C6 1.546(4) . ?
C7 H7A 0.98(3) . ?
C7 H7B 0.98(3) . ?
C23 H23 0.9500 . ?
C23 C24 1.375(4) . ?
C6 H6A 0.97(3) . ?
C6 H6B 1.03(3) . ?
C24 H24 0.9500 . ?
C24 C25 1.374(4) . ?
C26 H26 0.9500 . ?
C26 C25 1.386(4) . ?
C25 H25 0.9500 . ?

loop_
_geom_angle_atom_site_label_1
_geom_angle_atom_site_label_2
_geom_angle_atom_site_label_3
_geom_angle
_geom_angle_site_symmetry_1
_geom_angle_site_symmetry_3
_geom_angle_publ_flag
C9 O1 C2 115.53(17) . . ?
N1 N2 C1 112.15(19) . . ?
N1 N2 H2 121(2) . . ?
C1 N2 H2 126(2) . . ?
N2 N1 C3 107.14(18) . . ?
O2 C9 O1 122.8(2) . . ?
O2 C9 C10 126.19(19) . . ?
O1 C9 C10 110.98(18) . . ?
C15 C10 C9 117.7(2) . . ?
C11 C10 C9 122.43(19) . . ?
C11 C10 C15 119.8(2) . . ?
C10 C15 H15 120.0 . . ?
C14 C15 C10 120.0(2) . . ?
C14 C15 H15 120.0 . . ?
C16 C21 H21 119.8 . . ?
C20 C21 H21 119.8 . . ?
C20 C21 C16 120.4(2) . . ?
C21 C16 C17 117.8(2) . . ?
C21 C16 C3 121.8(2) . . ?
C17 C16 C3 120.4(2) . . ?
C21 C20 H20 119.0 . . ?
C21 C20 C19 121.9(2) . . ?
C19 C20 H20 119.0 . . ?
C10 C11 H11 120.1 . . ?
C10 C11 C12 119.9(2) . . ?
C12 C11 H11 120.1 . . ?
C15 C14 H14 119.9 . . ?
C13 C14 C15 120.1(2) . . ?
C13 C14 H14 119.9 . . ?
O1 C2 C3 126.3(2) . . ?
C1 C2 O1 125.78(19) . . ?
C1 C2 C3 107.9(2) . . ?
C16 C17 H17 119.3 . . ?
C18 C17 C16 121.5(2) . . ?
C18 C17 H17 119.3 . . ?
N1 C3 C16 121.2(2) . . ?
N1 C3 C2 107.6(2) . . ?
C2 C3 C16 131.1(2) . . ?
C17 C18 H18 119.4 . . ?
C17 C18 C19 121.2(2) . . ?
C19 C18 H18 119.4 . . ?
N2 C1 C2 105.21(19) . . ?
N2 C1 C4 119.8(2) . . ?
C2 C1 C4 135.0(2) . . ?
C1 C4 C5 119.4(2) . . ?
C8 C4 C1 128.5(2) . . ?
C8 C4 C5 112.0(2) . . ?
C20 C19 C22 120.6(2) . . ?
C18 C19 C20 117.1(2) . . ?
C18 C19 C22 122.2(2) . . ?
C27 C22 C19 120.8(2) . . ?
C27 C22 C23 117.5(2) . . ?
C23 C22 C19 121.7(2) . . ?
C14 C13 H13 119.9 . . ?
C14 C13 C12 120.3(2) . . ?
C12 C13 H13 119.9 . . ?
C11 C12 C13 119.9(2) . . ?
C11 C12 H12 120.1 . . ?
C13 C12 H12 120.1 . . ?
C4 C8 H8 124.0 . . ?
C4 C8 C7 112.1(2) . . ?
C7 C8 H8 124.0 . . ?
C4 C5 C6 105.0(2) . . ?
C4 C5 H5A 110.8(16) . . ?
C4 C5 H5B 110.8(17) . . ?
C6 C5 H5A 110.7(16) . . ?
C6 C5 H5B 111.9(17) . . ?
H5A C5 H5B 108(2) . . ?
C22 C27 H27 119.4 . . ?
C26 C27 C22 121.2(2) . . ?
C26 C27 H27 119.4 . . ?
C8 C7 C6 104.5(2) . . ?
C8 C7 H7A 110.9(17) . . ?
C8 C7 H7B 108.3(17) . . ?
C6 C7 H7A 114.0(18) . . ?
C6 C7 H7B 110.7(17) . . ?
H7A C7 H7B 108(2) . . ?
C22 C23 H23 119.6 . . ?
C24 C23 C22 120.9(3) . . ?
C24 C23 H23 119.6 . . ?
C5 C6 C7 106.5(2) . . ?
C5 C6 H6A 109.4(17) . . ?
C5 C6 H6B 114.1(17) . . ?
C7 C6 H6A 115.3(18) . . ?
C7 C6 H6B 108.1(17) . . ?
H6A C6 H6B 104(2) . . ?
C23 C24 H24 119.6 . . ?
C25 C24 C23 120.8(2) . . ?
C25 C24 H24 119.6 . . ?
C27 C26 H26 119.8 . . ?
C27 C26 C25 120.5(3) . . ?
C25 C26 H26 119.8 . . ?
C24 C25 C26 119.1(3) . . ?
C24 C25 H25 120.5 . . ?
C26 C25 H25 120.5 . . ?

loop_
_geom_torsion_atom_site_label_1
_geom_torsion_atom_site_label_2
_geom_torsion_atom_site_label_3
_geom_torsion_atom_site_label_4
_geom_torsion
_geom_torsion_site_symmetry_1
_geom_torsion_site_symmetry_2
_geom_torsion_site_symmetry_3
_geom_torsion_site_symmetry_4
_geom_torsion_publ_flag
O2 C9 C10 C15 9.5(3) . . . . ?
O2 C9 C10 C11 -168.0(2) . . . . ?
O1 C9 C10 C15 -170.81(18) . . . . ?
O1 C9 C10 C11 11.7(3) . . . . ?
O1 C2 C3 N1 179.99(19) . . . . ?
O1 C2 C3 C16 -2.3(4) . . . . ?
O1 C2 C1 N2 -179.00(19) . . . . ?
O1 C2 C1 C4 3.3(4) . . . . ?
N2 N1 C3 C16 -178.95(17) . . . . ?
N2 N1 C3 C2 -0.9(2) . . . . ?
N2 C1 C4 C8 -178.8(2) . . . . ?
N2 C1 C4 C5 -2.2(3) . . . . ?
N1 N2 C1 C2 -1.7(2) . . . . ?
N1 N2 C1 C4 176.38(18) . . . . ?
C9 O1 C2 C3 85.0(3) . . . . ?
C9 O1 C2 C1 -94.9(2) . . . . ?
C9 C10 C15 C14 -177.2(2) . . . . ?
C9 C10 C11 C12 176.9(2) . . . . ?
C10 C15 C14 C13 0.1(3) . . . . ?
C10 C11 C12 C13 0.1(3) . . . . ?
C15 C10 C11 C12 -0.5(3) . . . . ?
C15 C14 C13 C12 -0.5(4) . . . . ?
C21 C16 C17 C18 -0.2(3) . . . . ?
C21 C16 C3 N1 -156.8(2) . . . . ?
C21 C16 C3 C2 25.7(3) . . . . ?
C21 C20 C19 C18 -1.4(3) . . . . ?
C21 C20 C19 C22 177.80(19) . . . . ?
C16 C21 C20 C19 0.6(3) . . . . ?
C16 C17 C18 C19 -0.7(3) . . . . ?
C20 C21 C16 C17 0.2(3) . . . . ?
C20 C21 C16 C3 -179.89(18) . . . . ?
C20 C19 C22 C27 -32.7(3) . . . . ?
C20 C19 C22 C23 146.8(2) . . . . ?
C11 C10 C15 C14 0.4(3) . . . . ?
C14 C13 C12 C11 0.4(4) . . . . ?
C2 O1 C9 O2 3.3(3) . . . . ?
C2 O1 C9 C10 -176.48(17) . . . . ?
C2 C1 C4 C8 -1.4(4) . . . . ?
C2 C1 C4 C5 175.2(2) . . . . ?
C17 C16 C3 N1 23.1(3) . . . . ?
C17 C16 C3 C2 -154.3(2) . . . . ?
C17 C18 C19 C20 1.5(3) . . . . ?
C17 C18 C19 C22 -177.8(2) . . . . ?
C3 C16 C17 C18 179.91(19) . . . . ?
C3 C2 C1 N2 1.1(2) . . . . ?
C3 C2 C1 C4 -176.6(2) . . . . ?
C18 C19 C22 C27 146.5(2) . . . . ?
C18 C19 C22 C23 -34.0(3) . . . . ?
C1 N2 N1 C3 1.7(2) . . . . ?
C1 C2 C3 N1 -0.1(2) . . . . ?
C1 C2 C3 C16 177.6(2) . . . . ?
C1 C4 C8 C7 175.8(2) . . . . ?
C1 C4 C5 C6 -177.7(2) . . . . ?
C4 C8 C7 C6 2.1(3) . . . . ?
C4 C5 C6 C7 1.9(3) . . . . ?
C19 C22 C27 C26 178.3(2) . . . . ?
C19 C22 C23 C24 -178.6(2) . . . . ?
C22 C27 C26 C25 0.5(4) . . . . ?
C22 C23 C24 C25 0.0(4) . . . . ?
C8 C4 C5 C6 -0.6(3) . . . . ?
C8 C7 C6 C5 -2.4(3) . . . . ?
C5 C4 C8 C7 -1.0(3) . . . . ?
C27 C22 C23 C24 1.0(3) . . . . ?
C27 C26 C25 C24 0.6(4) . . . . ?
C23 C22 C27 C26 -1.3(4) . . . . ?
C23 C24 C25 C26 -0.8(4) . . . . ?

_shelx_SHELXL_version_number     2014/7
_iucr_refine_instructions_details 
;

    cd1436a.res created by SHELXL-2014/7

TITL cd1436a_a.res in P-1
REM Old TITL cd1436a in P-1 #2
REM SHELXT solution in P-1
REM R1 0.179, Rweak 0.005, Alpha 0.039, Orientation as input
REM Formula found by SHELXT: C27 H22 N2 O2
CELL 0.71075 5.7431 12.6551 15.1175 69.385 82.282 87.431
ZERR 2 0.0013 0.0032 0.0038 0.006 0.006 0.007
LATT 1
SFAC C H N O
UNIT 54 44 4 4
 
L.S. 5
PLAN  5
SIZE 0.33 0.1 0.13
TEMP -175.15
BOND $H
LIST 4
MORE -1
CONF
fmap 2
acta
OMIT -3 50.1
OMIT -2 0 7
OMIT -1 -1 2
REM <olex2.extras>
REM <HklSrc "%.\\cd1436a.hkl">
REM </olex2.extras>
 
WGHT    0.010000    0.800000
FVAR       1.02437
O2    4    0.895143    0.471248    0.673152    11.00000    0.04356    0.04987 =
         0.02552   -0.02267    0.00481   -0.01525
O1    4    0.624181    0.364800    0.789048    11.00000    0.03585    0.03491 =
         0.01800   -0.01683   -0.00078   -0.00213
N2    3    0.911579    0.414127    0.962688    11.00000    0.03803    0.03781 =
         0.01938   -0.01742   -0.00275    0.00006
N1    3    0.776624    0.506786    0.939830    11.00000    0.03591    0.03586 =
         0.01975   -0.01341   -0.00463    0.00334
C9    1    0.730259    0.408805    0.696495    11.00000    0.03277    0.02888 =
         0.01903   -0.01514    0.00042    0.00233
C10   1    0.611829    0.368617    0.632718    11.00000    0.03394    0.02597 =
         0.02250   -0.01446   -0.00677    0.00693
C15   1    0.719197    0.392359    0.539656    11.00000    0.03917    0.03261 =
         0.02414   -0.01570   -0.00223    0.00272
AFIX  43
H15   2    0.866782    0.429988    0.519744    11.00000   -1.20000
AFIX   0
C21   1    0.297056    0.572169    0.789301    11.00000    0.03207    0.03387 =
         0.01965   -0.01665    0.00239   -0.00160
AFIX  43
H21   2    0.272543    0.499081    0.787859    11.00000   -1.20000
AFIX   0
C16   1    0.486021    0.591266    0.831051    11.00000    0.03085    0.03477 =
         0.01565   -0.01392    0.00239   -0.00010
C20   1    0.145756    0.658760    0.750140    11.00000    0.03023    0.03569 =
         0.02070   -0.01689   -0.00005   -0.00043
AFIX  43
H20   2    0.017359    0.643757    0.722675    11.00000   -1.20000
AFIX   0
C11   1    0.397730    0.313272    0.661580    11.00000    0.03427    0.03101 =
         0.02474   -0.01294   -0.00517    0.00297
AFIX  43
H11   2    0.324501    0.296408    0.725208    11.00000   -1.20000
AFIX   0
C14   1    0.611216    0.361223    0.476258    11.00000    0.05334    0.03783 =
         0.02205   -0.01924   -0.00681    0.00895
AFIX  43
H14   2    0.684762    0.377354    0.412756    11.00000   -1.20000
AFIX   0
C2    1    0.714077    0.402585    0.854058    11.00000    0.03183    0.03473 =
         0.01706   -0.01583   -0.00149   -0.00098
C17   1    0.514943    0.700018    0.831833    11.00000    0.03625    0.03709 =
         0.02386   -0.01725   -0.00396   -0.00111
AFIX  43
H17   2    0.642094    0.714862    0.860028    11.00000   -1.20000
AFIX   0
C3    1    0.649540    0.501602    0.872951    11.00000    0.03085    0.03383 =
         0.01519   -0.01282    0.00039   -0.00104
C18   1    0.363710    0.785821    0.792770    11.00000    0.03950    0.03033 =
         0.02898   -0.01705   -0.00227   -0.00177
AFIX  43
H18   2    0.387243    0.858582    0.795086    11.00000   -1.20000
AFIX   0
C1    1    0.882698    0.348896    0.911008    11.00000    0.03150    0.03260 =
         0.01901   -0.01507   -0.00032   -0.00085
C4    1    1.025408    0.248164    0.922222    11.00000    0.03018    0.03348 =
         0.02074   -0.01316    0.00186   -0.00340
C19   1    0.175923    0.768185    0.749690    11.00000    0.03161    0.03438 =
         0.01953   -0.01435    0.00106    0.00012
C22   1    0.015847    0.860134    0.704139    11.00000    0.03475    0.03258 =
         0.03069   -0.01564    0.00031   -0.00128
C13   1    0.397774    0.306997    0.504798    11.00000    0.05429    0.03819 =
         0.03718   -0.02563   -0.01889    0.00952
AFIX  43
H13   2    0.323522    0.286216    0.460814    11.00000   -1.20000
AFIX   0
C12   1    0.290122    0.282435    0.597543    11.00000    0.03952    0.04087 =
         0.04205   -0.02184   -0.01153    0.00024
AFIX  43
H12   2    0.142828    0.244526    0.617152    11.00000   -1.20000
AFIX   0
C8    1    1.025262    0.174538    0.876659    11.00000    0.03763    0.03749 =
         0.02779   -0.01902    0.00027    0.00036
AFIX  43
H8    2    0.919503    0.177887    0.832525    11.00000   -1.20000
AFIX   0
C5    1    1.208978    0.220529    0.988491    11.00000    0.03534    0.03706 =
         0.03107   -0.01536   -0.00408    0.00154
C27   1   -0.082629    0.862224    0.624382    11.00000    0.04655    0.03951 =
         0.03637   -0.01853   -0.01010    0.00766
AFIX  43
H27   2   -0.042910    0.804835    0.598040    11.00000   -1.20000
AFIX   0
C7    1    1.211201    0.086393    0.903422    11.00000    0.04581    0.03525 =
         0.03332   -0.01617    0.00422    0.00401
C23   1   -0.044025    0.947843    0.739561    11.00000    0.04165    0.03385 =
         0.03929   -0.01855   -0.00407    0.00116
AFIX  43
H23   2    0.022282    0.949512    0.793343    11.00000   -1.20000
AFIX   0
C6    1    1.328489    0.113928    0.979013    11.00000    0.03933    0.04025 =
         0.05185   -0.02176   -0.01057    0.00766
C24   1   -0.197327    1.031339    0.697447    11.00000    0.04592    0.03497 =
         0.05324   -0.02080   -0.00326    0.00288
AFIX  43
H24   2   -0.235577    1.089947    0.722491    11.00000   -1.20000
AFIX   0
C26   1   -0.236594    0.945926    0.582915    11.00000    0.05556    0.05147 =
         0.04612   -0.01929   -0.01865    0.00980
AFIX  43
H26   2   -0.302708    0.945341    0.528759    11.00000   -1.20000
AFIX   0
C25   1   -0.295902    1.031061    0.619576    11.00000    0.04987    0.03736 =
         0.05499   -0.01242   -0.01182    0.00978
AFIX  43
H25   2   -0.403242    1.088445    0.591258    11.00000   -1.20000
AFIX   0
H7A   2    1.143271    0.010507    0.926012    11.00000   -1.20000
H5A   2    1.134568    0.206020    1.056564    11.00000   -1.20000
H5B   2    1.321190    0.283593    0.970925    11.00000   -1.20000
H6A   2    1.496365    0.125893    0.964773    11.00000   -1.20000
H7B   2    1.323538    0.094837    0.846714    11.00000   -1.20000
H6B   2    1.310072    0.044329    1.041197    11.00000   -1.20000
H2    2    1.017824    0.406133    0.998808    11.00000   -1.20000
HKLF 4
 
REM  cd1436a_a.res in P-1
REM R1 =  0.0610 for    2697 Fo > 4sig(Fo)  and  0.0770 for all    3572 data
REM    301 parameters refined using      0 restraints
 
END  
     
WGHT      0.1001      0.0000 

REM Highest difference peak  0.301,  deepest hole -0.338,  1-sigma level  0.075
Q1    1   0.4732  0.3931  0.6210  11.00000  0.05    0.30
Q2    1   0.5397  0.5310  0.8525  11.00000  0.05    0.28
Q3    1   0.5676  0.3033  0.6618  11.00000  0.05    0.27
Q4    1   0.4967  0.4281  0.7640  11.00000  0.05    0.26
Q5    1   0.8956  0.5735  0.9161  11.00000  0.05    0.26

  REM The information below was added by Olex2.
  REM
  REM R1 = 0.0610 for 2697 Fo > 4sig(Fo) and 0.0770 for all 8310 data
  REM n/a parameters refined using n/a restraints
  REM Highest difference peak 0.30, deepest hole -0.34
  REM Mean Shift 0, Max Shift 0.001.
  
  REM +++ Tabular Listing of Refinement Information +++
  REM R1_all = 0.0770
  REM R1_gt = 0.0610
  REM wR_ref = 0.1385
  REM GOOF = 1.001
  REM Shift_max = 0.001
  REM Shift_mean = 0
  REM Reflections_all = 8310
  REM Reflections_gt = 2697
  REM Parameters = n/a
  REM Hole = -0.34
  REM Peak = 0.30
  REM Flack = n/a
  
  
;
_olex2_exptl_crystal_mounting_method glassfiber
_olex2_submission_special_instructions 'No special instructions were received'
